# Supplementary material for: Predictive Value of Cardiac Magnetic Resonance Feature Tracking after Acute Myocardial Infarction: A Comparison with Dobutamine Stress Echocardiography
Source: J Clin Med. 2021 Nov 12;10(22):5261. doi: 10.3390/jcm10225261 (PMC8624532; doi:10.3390/jcm10225261)
Supplement: Supplementary file 1 [file jcm-10-05261-s001.zip]

Archive with 1 entries (1 files):
- jcm-1436080-supplementary.pdf
